# Supplementary material for: Time to control of anthrax outbreaks in Africa, 2014–2023: A systematic review and meta-analysis
Source: PLOS Glob Public Health. 2025 Apr 22;5(4):e0004534. doi: 10.1371/journal.pgph.0004534 (PMC12013908; doi:10.1371/journal.pgph.0004534)
Supplement: S2 Table — (XLSX) [file pgph.0004534.s003.xlsx]

## Sheet: Sheet1
	S2 Table: Risk of Bias Assessment (NOS)
Study	Study Design	Selection (Max 4)	Comparability (Max 2)	Outcome/Exposure (Max 3)	Total Score (9)
Nakanwagi 2020	Case-Control	4	2	2	8
Aceng 2021	Case-Control	4	1	2	7
Makurumidze 2021	Case-Control	3	1	2	6
Wassie 2022	Case-Control	3	1	1	5
Dhliwayo 2022	Case-Control	4	2	2	8
Kisaakye 2020	Cohort	4	2	3	9
Ntono 2021	Cohort	3	1	2	6
Mwakapeje 2017a	Cross-Sectional	2	2	2	6
Mwakapeje 2017b	Cross-Sectional	2	2	2	6
Cossaboom 2019	Cross-Sectional	3	2	2	7
