# Supplementary material for: Time to control of anthrax outbreaks in Africa, 2014–2023: A systematic review and meta-analysis
Source: PLOS Glob Public Health. 2025 Apr 22;5(4):e0004534. doi: 10.1371/journal.pgph.0004534 (PMC12013908; doi:10.1371/journal.pgph.0004534)
Supplement: S3 Table — (XLSX) [file pgph.0004534.s004.xlsx]

## Sheet: Sheet1
	S3 Table: Dataset for Metanalysis
Citation	country	host	Duration_control	sample_size	public health_intervention	one_health	case_definitions	funding	study_design
Nakanwagi 2020	Uganda	Human	7	61	yes	yes	yes	donor	Case control
Kisaakye 2020	Uganda	Human	14	49	yes	no	yes	donor	Retrospective cohort
Aceng 2021	Uganda	Human	516	68	yes	yes	yes	government	Case control
Makurumidze 2021	Zimbabwe	Human	270	64	yes	yes	no	government	Case control
Wassie 2022a	Ethiopia	Animal	81	51	yes	yes	yes	government	cross sectional
Wassie 2022b	Ethiopia	Human	22	40	yes	yes		donor	cross sectional
Dhliwayo 2022	Zimbabwe	Human	48	36	yes	yes	yes	government	Case control
Mwakapeje 2017a	Tanzania	Human	14	239	yes	yes	no	donor	cross sectional
Mwakapeje 2017b	Tanzania	Animal	33	21	yes	yes	yes	donor	cross sectional
Ntono 2021	Uganda	Human	136	14	not stated	yes	yes	donor	Retrospective cohort
Cossaboom 2019	Namibia	Animal	67	2804	not stated	no	yes	donor	cross sectional
Musewa 2020	Uganda	Human	12	22	yes	yes	yes	donor	Retrospective cohort

## Sheet: Sheet2
citation	country	duration_control	sample_size	public_intervention	one_health	case_definitions	funding	objectives
Nakanwagi 2020	Uganda	2	61	yes	yes	yes	donor	yes
Kisaakye 2020	Uganda	5	3300	yes	yes	yes	donor	yes
Aceng 2021	Uganda	26	68	yes	no	yes	government	yes
Makurumidze 2021	Zimbabwe	270	64	yes	yes	no	government	yes
Wassie 2022	Ethiopia	2	400	yes	no	yes	government	no
Dhliwayo 2022	Zimbabwe	37	120	yes	yes	yes	government	yes
Mwakapeje 2017a	Tanzania	26	21	yes	yes	no	donor	no
Mwakapeje 2017b	Tanzania	26	239	yes	no	yes	donor	yes
Ntono 2021	Uganda	131	14	not stated	yes	yes	donor	yes
Cossaboom 2019	Namibia	67	2804	not stated	yes	yes	donor	yes
			7091
