# Supplementary material for: Time to control of anthrax outbreaks in Africa, 2014–2023: A systematic review and meta-analysis
Source: PLOS Glob Public Health. 2025 Apr 22;5(4):e0004534. doi: 10.1371/journal.pgph.0004534 (PMC12013908; doi:10.1371/journal.pgph.0004534)
Supplement: S4 Table — (CSV) [file pgph.0004534.s005.csv]

	S4 Table: Database of Studies included in Analysis
Study ID	Outbreak country	Type of outbreak	Was the outbreak declared	Was a case definition used	Were the following used in the case definitions for anthrax	Which case definitions were used	Were clear study objectives used	What study design was used for the analytical component	What type of anthrax was this	Was the descriptive analysis done for this study	If yes, was it comprehensive (include person, place and time)	Was analytical analysis done	If yes, was the statistical analysis appropriate	What were the significant findings or conclusions	What were the limitations of the study	Which of the following were part of the investigation team	What was the source of funds for the study	What public health actions were carried out	Were the public health actions in line with the results	What were the recommendations	Were the recommendations aligned to the conclusion
Mwakapeje 2017	Tanzania	Human	Yes	Yes	Person	Suspect; Confirmed	Yes	cross sectional study	Mixed (cutaneous and GI)	Yes	Yes	Yes	_	1. Anthrax outbreak was confirmed in wild animal samples. Clinical manifestation of cutaneous anthrax in human cases who consumed the meat from carcasses of dead domestic and wild animals during the outbreak. 2. Although vaccination for livestock is considered to be among the most important interventional methods to prevent and control anthrax outbreaks in both humans and animals, no anthrax vacc…	1. The outbreak response did not test the statistical significance of the documented potential risk factors for anthrax transmission in Selela ward. 2. The team did not find any livestock carcass, and hence, no sample was collected from livestock, it is possible that animals were consumed after they died. 3. The intake of antibiotics before collection of blood samples from suspected cases comprom…	Epidemiologist; lab personnel; Veterinarian; Social worker; Local leader	USAID	Burning of animal carcases 2. Health education	Yes	1. Anthrax vaccine to be a public good under a public-private partnership scheme. 2. For an effective zoonotic diseases prevention and control, multi-sectoral coordination, communication, and collaboration using a One Health approach is paramount	Yes
Ntono 2021	Uganda	Human	Yes	Yes	Person; Place; Time	Suspect; Confirmed	Yes	Retrospective cohort	Cutaneous	Yes	Yes	Yes	Yes	The investigation highlights that cutaneous anthrax is a real risk among persons handling the carcasses and products of animals that die suddenly in Uganda.	1.We did not collect soil samples during the environmental assessment to confirm the presence of anthrax spores in the environment. 2. B. anthracis was confirmed by rPCR in only 1 out of the 9 skin lesion swab specimens.	Epidemiologist; FETP personnel; lab personnel; Local leader	US centers for Disease Prevention and Control	Not stated		1.Education for high-risk communities regarding safe disposal of carcasses of animals that die suddenly 2. consideration of routine vaccination of healthy animals against anthrax 3. Antibiotic administration to all cutaneous anthrax cases and prophylaxis to exposed persons 4. Use of rapid diagnostic tests at the district level to quickly provide presumptive evidence of anthrax in animal carcasses…	Yes
Cossaboom 2019	Namibia	Animal	Yes	Yes	Not stated	Confirmed	Yes	cross sectional study		Yes	Yes	Yes	_	analytical epidemiology wasn't necessary in this study. Swift response in organizing PEP dissemination, community education, livestock vaccination, and carcass disposal contributed to the prevention of anthrax transmission to humans and livestock. Our investigation emphasizes the importance of a multi-agency coordinated response for zoonotic disease outbreaks and continued efforts to raise awaren…	Not recorded	Epidemiologist; FETP personnel; lab personnel; Veterinarian; Local leader; environmental scientist	US Centers for Disease Control and Prevention, Government of Namibia and KfW from Germany government	Post-exposure prophylaxis to exposed human. Community education, livestock vaccination, and carcass disposal.	Yes	Multi-agency coordinated response for zoonotic disease outbreaks and continued efforts to raise awareness of the risks of consuming meat from animal carcasses in anthrax-endemic areas.	Yes
Musewa 2020	Uganda	Human	Yes	Yes	Person; Place; Time	Suspect; Confirmed	Yes	Retrospective cohort	Cutaneous	Yes	Yes	Yes	Yes	The outbreak was associated with handling of livestock carcasses confirmed to be infected with B. anthracis.	Some individuals may have experienced mild, non-specific signs and symptoms of anthrax but missed during case-finding. This may have contributed to an underestimation of the scope of the outbreak	Epidemiologist; FETP personnel; lab personnel; Veterinarian; Local leader; environmental scientist	US Centers for Disease Control and Prevention	Provided health education in the affected communities to highlight the risks of consuming meat from animals found dead of unknown causes. 2. Collected specimens from suspect human and animal anthrax cases for confirmatory testing, and provided post-exposure prophylaxis to all persons who consumed meat from the dead cows. 3. Trained farmers in the affected sub-county on the safe disposal of dead a…	Yes	1. Vaccination of all animals in the affected sub-county and the surrounding areas 2. Safe disposal of dead animals. 3. The Ministry of Health and Ministry of Agriculture, Animal Industry, and Fisheries investigate potential anthrax hotspots throughout Uganda, vaccinate animals in areas, where the disease is endemic 4. Educate the public on the risks of eating meat from animals that died of an un…	Yes
Nakanwagi 2020	Uganda	Human	No	Yes	Person; Place; Time	Suspect	Yes	case control	Gastro-intestinal	Yes	Yes	Yes	Yes	Eating any beef and eatingbeef exclusively from butcher X (implicated butcher) increased the odds of anthrax infection.	_	Epidemiologist; FETP personnel; lab personnel; Veterinarian; Local leader	President’s Emergency Plan for AIDS Relief (PEPFAR) through US Centers for Disease Control and Prevention.	Enforced inspection of all livestock prior to slaughter. - Health education about anthrax and its cause were done and dissuading residents from buying “cheap” meat.	Yes	- Enforcing inspection of all livestock prior to slaughter. - Health education about anthrax and its cause -- - Dissuading residents from buying “cheap” meat. - Safe disposal of the carcasses of livestock or game animals. - Vaccination of all cattle.	Yes
Kisaakye 2020	Uganda	Human	No	Yes	Person; Place; Time	Suspect; Confirmed	Yes	Retrospective cohort	Mixed (cutaneous and GI)	Yes	Yes	Yes	Yes	Carrying the dead cow from the place of death to the place of butchering, participating in the skinning of the cow, participating in cutting and butchering of the dead cow, participating in the removal of the organs, carrying the skin of the dead cow from the butchering site to homes, carrying the cut meat from the place of butchering to homes and cleaning the waste site after the butchering were…	With no definitive proof Clinical signs and symptoms of both cutaneous and gastrointestinal anthrax are nonspecific; therefore, some of the identified cases found might actually have been noncases (without laboratory confirmation). Meat from the implicated cow might have been sold to neighboring villages, but no house-to-house search was conducted in those villages, possibly resulting in undercou…					Routinely vaccinate livestock. Continue education and mobilization for anthrax for health workers and the community Administer antimicrobials to all persons identified with anthrax and prophylaxis to exposed community members Use rapid diagnostic tests at the district level to quickly provide presumptive evidence of anthrax in animal carcasses Safely bury carcasses under supervision	Yes
Aceng 2021	Uganda	Human	Yes	Yes	Person; Place; Time	Probable; Confirmed	Yes	case control	Mixed (cutaneous and GI)	Yes	Yes	Yes	Yes	Exposure to carcasses of animals that died suddenly was a likely risk factor for cutaneous anthrax in Arua District during 2015–2017	Recall bias for symptoms and date of symptom onset. The case definition included skin lesions and black eschar so that cutaneous anthrax case-patients were picked out. Could not confirm the vast majority of cases	Epidemiologist; FETP personnel; lab personnel; Veterinarian; Local leader	US Centers for Disease Control and Prevention	The district set up a One Health structure	Yes	Investigation of anthrax burden in livestock. Prevention of animal infections through vaccinations. Safe disposal of the carcasses. Public education on risk factors for infection. Prompt treatment of illness following exposure to animals that died suddenly.	Yes
Makurumidze 2021	Zimbabwe	Human	No	Yes	Person; Place; Time	Suspect	Yes	case control	Cutaneous	Yes	Yes	Yes	Yes	Sourcing meat from other villages, skinning cattle and belonging to religions which permit eating meat from cattle killed due to unknown causes or butchered after an unobserved death were risk factors for contracting anthrax.	There was no laboratory diagnosis of anthrax in humans which could have led to amisclassification of cases. The small sample size may have affected the precision of the point estimates. Recall bias could also have affected results since data were collected after exposure.	Epidemiologist; FETP personnel; lab personnel; Veterinarian; Local leader	The National AIDS Council of Zimbabwe	Health education was offered at primary and secondary schools, community and clinics. An outreach clinic to treat new cases and review old cases was established. Vaccinated the cattle against anthrax in the wards. Lime was applied to areas where cattle had died. Supervised burial of new cattle deaths and reburial of carcasses that had been disposed inappropriately. Closure of butchers and halt on…	Yes	Strengthening of the district capacity and training of health workers in epidemic preparedness and response. Improvement in the surveillance efforts for anthrax during the high-risk period, providing the EHTs with motorcycles. Health education on anthrax in the community during the high-risk period, and activation of zoonotic committees with complete participation of the veterinary department.	Yes
Wassie 2022	Ethiopia	Both human and animal	Other: Not stated	Yes	Person	Suspect; Confirmed	No	_	Mixed (cutaneous and GI)	Yes	No	No	_	Inap- propriate carcass management by the community contributed to high attack rates and some fatalities	1. Delays in reporting and sub-sequent investigation of Outbreak 1 (>100 days) meant that samples from animals were not available for laboratory testing. 2.Sampling of older cutaneous lesions in people may have contributed to false negatives. 3.Refusal of some community members to divulge information and consent to sample collection also meant that data were incomplete. 4. No secondary test was u…	Epidemiologist; lab personnel; Veterinarian; Local leader	US CDC	All people with suspected cutaneous anthrax were treated with doxycycline.	Other: 1. Ring vaccination of animals in surrounding villages. 2. A post-outbreak campaign involving administration of vaccines to the livestock in the area. 3. During the outbreak response, the team held meetings to make village residents and students aware of the risks associated with anthrax and requesting that animal movement be restricted to the nearest grazing areas 4. Control was enacted b…	Better surveillance and reporting, with strengthened One Health coordination is needed for early identification of outbreaks and is crucial in prevention and control of this dis- ease. Awareness raising campaigns with the community as well as onsite training among human and animal healthcare workers in the field is needed to ensure prompt detection and response to outbreaks	Yes
Dhliwayo 2022	Zimbabwe	Human	Yes	Yes	Person; Place; Time	Probable	Yes	case control	Mixed (cutaneous and GI)	Yes	No	Yes	Yes	Consumption of under-cooked meat was associated with gastrointestinal anthrax. The timely one health response resulted in excellent out-comes	small sample size. Did not do confirmatory tests for cases	Epidemiologist; lab personnel; Veterinarian; Local leader; environmental scientist	Ministry of health	Cattle vaccinations Health education on anthrax	Yes	Routine annual cattle vaccinations against anthrax by the Veterinary department. Establishment of a zoonotic committee that meets regularly outside the outbreak periods for prevention of future epidemics. Human health and veterinary departments conduct on job trainings on anthrax for their workers. The health promotion department should continue with health education on anthrax in the whole distr…	Yes
